# Supplementary material for: Conserved Autophagy Pathway Contributes to Stress Tolerance and Virulence and Differentially Controls Autophagic Flux Upon Nutrient Starvation in Cryptococcus neoformans
Source: Front Microbiol. 2019 Nov 26;10:2690. doi: 10.3389/fmicb.2019.02690 (PMC6988817; doi:10.3389/fmicb.2019.02690)
Supplement: Supplementary file 3 [file Table_2.xlsx]

## Sheet: Sheet1
Table S2
Primers used in this study
Primer	Sequence (5'-3')
Atg1-up-S	CAATGTTCGGAATCGATTCACATCACCTTCGCCCTAC
Atg1-up-As	CGCAGAAGCTTATCGCCAACAGACCAAAGGTCTGC
Atg1-down-S	ACATCTCTTCGGATCCGTCCACCCTTCCGAGCAA
Atg1-down-As	TAGAACTAGTGGATCTGGGTTGCCTCCAGAAGTG
Atg1-target-F	TTGTACTATTCGAGATGTCTGT
Atg1-target-R	AACACAGACATCTCGAATAGTA
YZ-Atg1-LF	GTCTTTCCAACCTAAACGACC
H99-Hyg-R	TCTCCTCCGACAACCATACA
H99-Hyg-F	GAATAGGTGAAGGCGGTAAG
YZ-Atg1-LR	AAGCGGATATTGTAGTGGGAG
Atg2-up-S	CAATGTTCGGAATCGATGTGGGTGCGTGCTGAAGTA
Atg2-up-As	CGCAGAAGCTTATCGGGGCTTGTTGTTGTTGGAAG
Atg2-down-S	ACATCTCTTCGGATCCCTATTGCCGCCGTTCTTT
Atg2-down-As	TAGAACTAGTGGATCCAGACGCACTAAGCCACAAC
Atg2-target-F	TTGTCGAAGTAAATATCAGTAT
Atg2-target-R	AACATACTGATATTTACTTCGA
YZ-Atg2-LF	CGTATGTCCTCAAGCGAACT
YZ-Atg2-LR	TGGCATTTTGCAGGTTACA
Atg3-up-S	CCATCGATGCTGGTTCGCAGTAGTCAATAC
Atg3-up-As	CCCAAGCTTTCTCTCATCACCCATCACACAT
Atg3-down-S	CGGGATCCTGTTGCTGCCGGTGACTT
Atg3-down-As	GCTCTAGAGAAATCGTTTCGGGTTCAGTA
Atg3-target-F	TTGGAGCTGACTGAGATGATAG
Atg3-target-R	AACCTATCATCTCAGTCAGCTC
YZ-Atg3-LF	GGGTTGCTTACTGGAATGTTA
YZ-Atg3-LR	ACATCCCTACTAACAGCAAACA
Atg4-up-S	CCATCGATTAATGCCAGCCTATCCCACA
Atg4-up-As	CCCAAGCTTTGGTCCAATCATCTTCCAGATC
Atg4-down-S	CGGGATCCATGTAGAACAAGAGCCCCAATAT
Atg4-down-As	GCTCTAGAGGACGGTCGAAGACTGGTAG
Atg4-target-F	TTGAAGACGTGACTGTAAATAA
Atg4-target-R	AACTTATTTACAGTCACGTCTT
YZ-Atg4-LF	ATTGTCTGAACAGGTGCTCG
YZ-Atg4-LR	TGTATCAACGCATTCACCAG
Atg5-up-S	CCATCGATGCGAGACAGTTGATGAAGGG
Atg5-up-As	CCCAAGCTTCATACAGTGGGTATCACTACTCACC
Atg5-down-S	CGGGATCCCTGGCCCATAGACCTCGTT
Atg5-down-As	GCTCTAGATGTCCTATCACCGAAACAAAAG
Atg5-target-F	TTGCGACTCTTACTAGCGAAAT
Atg5-target-R	AACATTTCGCTAGTAAGAGTCG
YZ-Atg5-up-S	TACAAGCGTGAGGGCTTTAC
YZ-Atg5-down-As	GTGGAGGAAATGGTATGTCG
Atg6-up-S	CCATCGATAGTCAGAATAGCCTTGTCCAGA
Atg6-up-As	CCCAAGCTTGCCATATTTTTGCGGCTT
Atg6-down-S	ACATCTCTTCGGATCCGACAGCTCAATCCAAACCG
Atg6-down-As	TAGAACTAGTGGATCAGCCTGAGCCCACTGTTTT
Atg6-target-F	TTGCAAATGATCCGTCTCTGTC
Atg6-target-R	AACGACAGAGACGGATCATTTG
YZ-Atg6-LF	CGAACTTGAAACTGATTGGG
YZ-Atg6-LR	TGGAAGAAATACTCGGCAAG
Atg7-up-S	CCATCGATTCGCCTCTACGCATCATCT
Atg7-up-As	CCCAAGCTTCATCATTCAAAAAGGCCGG
Atg7-down-S	ACATCTCTTCGGATCCTGACCGTCATTTTCCACG
Atg7-down-As	TAGAACTAGTGGATCTTCTATCGCTTAGGCTCTGG
Atg7-target-F	TTGCTGATGAACAAGACCACAC
Atg7-target-R	AACGTGTGGTCTTGTTCATCAG
YZ-Atg7-up-S	TTGCTCTTCAGGGGCTACTA
YZ-Atg7-down-As	AAAGCCCTTGGTCTCGTATT
Atg8-up-S	CCATCGATGTAGTTTCTGCGCTCGTTGT
Atg8-up-As	CCCAAGCTTCGGCTGGTACGAGATACTTC
Atg8-down-S	CGGGATCCGCAGTATTGACGATGCCACT
Atg8-down-As	GCTCTAGACTACAAAGACGAAGCACGAGA
Atg8-target-F	TTGTCTCATCAAAGCCTGTAAC
Atg8-target-R	AACGTTACAGGCTTTGATGAGA
YZ-Atg8-LF	CTGAGACTGATGGTGGGACA
YZ-Atg8-LR	GTCTTTCGACCGTGATTGTG
Atg9-up-S	CAATGTTCGGAATCGCTATAAGTGCGTTGGCTTCAC
Atg9-up-As	CGCAGAAGCTTATCGCCGTTGGAAAGTGATGTGAC
Atg9-down-S	CGGGATCCGGCAATGATGCTAAAGCACC
Atg9-down-As	GCTCTAGAGCGTCCATCTAACAACTTCGT
Atg9-target-F	TTGGCTACAGCACTTGCCGATA
Atg9-target-R	AACTATCGGCAAGTGCTGTAGC
YZ-Atg9-LF	CAGCCTGGCGTTCTAATAAT
YZ-Atg9-LR	ATCGACATGGACGGTGAAT
Atg11-up-S	CAATGTTCGGAATCGATCGTAGCCCGAGTCATTAGGA
Atg11-up-As	CGCAGAAGCTTATCGGATCAGACACTGGAAGGCAA
Atg11-down-S	ACATCTCTTCGGATCCGATTCAACACCCTTTTCTTGTAG
Atg11-down-As	TAGAACTAGTGGATCCCTCCACCTGCGTAAAAGTA
Atg11-target-F	TTGCAGCAGTGTCCAGCTTCAA
Atg11-target-R	AACTTGAAGCTGGACACTGCTG
YZ-Atg11-LF	TTCATTTCCAAAACACCTGC
YZ-Atg11-LR	CAGCGATTACTGGGACTTTG
Atg12-up-S	CAATGTTCGGAATCGATTTTCGCTCAATGTCCCTAAT
Atg12-up-As	CGCAGAAGCTTATCGTACGTACCTGCTGGTTGCA
Atg12-down-S	ACATCTCTTCGGATCCAGCATCATACCTGAATCTCAACA
Atg12-down-As	TAGAACTAGTGGATCTCTACCATACACCGCCTCC
Atg12-target-F	TTGCCCGAAAGTCCCAGCCTCT
Atg12-target-R	AACAGAGGCTGGGACTTTCGGG
YZ-Atg12-LF	AGAGTAAAGTTTCCGGGTGG
YZ-Atg12-LR	GCATCATCGTCTTCTCCTTT
Atg13-up-S	CAATGTTCGGAATCGATAAGCACCACGGTCAGCAT
Atg13-up-As	CGCAGAAGCTTATCGAGGATGAATGCAATCAGCAA
Atg13-down-S	ACATCTCTTCGGATCCAGGCCTTGCTATGGAATAGA
Atg13-down-As	TAGAACTAGTGGATCTGCGAAAGGTTGGATAGAAT
Atg13-target-F	TTGACACTAGCGATGTTCCCAA
Atg13-target-R	AACTTGGGAACATCGCTAGTGT
YZ-Atg13-LF	TCTGAGAGAGTTCCAGTGCC
YZ-Atg13-LR	CAAAGACCCTGGGATAAATG
Atg14-03-up-S	CCATCGATATCGGAGAGGCAAGATGAG
Atg14-03-up-As	CCCAAGCTTATCGCCTTCCAAATCCTT
Atg14-03-down-S	ACATCTCTTCGGATCCCTCTTAGCGAGCAGATAGAACTG
Atg14-03-down-As	TAGAACTAGTGGATCTGCATGTTGACTAGCCTGAAA
Atg14-03-target-F	TTGACCTGTCCCCGCATCTCCA
Atg14-03-target-R	AACTGGAGATGCGGGGACAGGT
YZ-Atg14-03-up-S	CATCAGAGCCTCATAACCCA
YZ-Atg14-03-down-As	ACCCACCTCAAAGAGTCGAT
Atg14-05-up-S	CAATGTTCGGAATCGATAAACGATGCAAAGCAACATC
Atg14-05-up-As	CGCAGAAGCTTATCGCATTCTCGGTCCCGGTTA
Atg14-05-down-S	CGGGATCCTAATGCTTGGAGGGAGCTG
Atg14-05-down-As	GCTCTAGAAAACATCTAACCCGAAACCC
Atg14-05-target-F	TTGCAAAGCACAAAGCTGACCG
Atg14-05-target-R	AACCGGTCAGCTTTGTGCTTTG
YZ-Atg14-05-up-S	CGCCTACTGTGATTGGAAAG
YZ-Atg14-05-down-As	AGTATCCCCTTTCAAGTCCC
Atg15-up-S	CAATGTTCGGAATCGATGATCAAGGATGATAGCGACG
Atg15-up-As	CGCAGAAGCTTATCGGCGATAAGACTGTGCCCAA
Atg15-down-S	CGGGATCCGATAATCAACAGCAGCAGCAA
Atg15-down-As	GCTCTAGATGCGTCCTCACATCCACA
Atg15-target-F	TTGCCCAAGCATCCAATGTCAA
Atg15-target-R	AACTTGACATTGGATGCTTGGG
YZ-Atg15-LF	CGCTTCATTTCAGACTCTCG
YZ-Atg15-LR	CTACACGAATGGGTCTCCG
Atg16-up-S	CCATCGATATGCGTGTAAACGTACCCAG
Atg16-up-As	CCCAAGCTTATCTCATCCGACAGAGTCTCC
Atg16-down-S	CGGGATCCTGACAGAAAGGAATGAGGGG
Atg16-down-As	GCTCTAGAGCCAACAGGTGTATCTGACTCT
Atg16-target-F	TTGTCCCTCAACCTCGAGATCT
Atg16-target-R	AACAGATCTCGAGGTTGAGGGA
YZ-Atg16-LF	CTTTGGCGTGTCCATAAGAT
YZ-Atg16-LR	GGACGCATCAACATATCCAC
Atg18-up-S	CAATGTTCGGAATCGATGTAAGGAGGGATGTCAAGGATA
Atg18-up-As	CGCAGAAGCTTATCGTGAAGTTGCAGCTCTGGAGA
Atg18-down-S	ACATCTCTTCGGATCCAGAAGGGCTACACCATCCTC
Atg18-down-As	TAGAACTAGTGGATCACTTGCCCAAATGATACGAC
Atg18-target-F	TTGACTACTCGTGCATCGCAGT
Atg18-target-R	AACACTGCGATGCACGAGTAGT
YZ-Atg18-up-S	TCTCTGGATTGTCACGATGG
YZ-Atg18-down-As	AACGCAATCTCTACTCACGC
Atg20-up-S	CAATGTTCGGAATCGCACGCAGCACTGAAGGATT
Atg20-up-As	CGCAGAAGCTTATCGTGAGTCTGAGGAGTGTGAGACG
Atg20-down-S	ACATCTCTTCGGATCCCTTTCCTCTCACTCCACCAG
Atg20-down-As	TAGAACTAGTGGATCAATCCTTGACTTGCTCTTGC
Atg20-target-F	TTGACAGTTCGACGCCGATACT
Atg20-target-R	AACAGTATCGGCGTCGAACTGT
YZ-Atg20-LF	CTAGCCTCTCTTGAGCATCC
YZ-Atg20-LR	GAAGATCAGCGACTTTCTGC
Atg22-up-S	CAATGTTCGGAATCGCAGAGACGGCGTCGATATAG
Atg22-up-As	CGCAGAAGCTTATCGCTGGAACTCTGATATTAGCAATG
Atg22-down-S	CGGGATCCCCTGTCAAGCAATCTGTATCATC
Atg22-down-As	GCTCTAGAAGGAAGCATAAAGAATAGCCG
Atg2-target-F	TTGTATGTCAAATCCATCGCTG
Atg22-target-R	AACCAGCGATGGATTTGACATA
YZ-Atg22-up-S	CAAGCAACAAGAGCAACCTT
YZ-Atg22-down-As	AGGATGCTGACTTGTCGGTA
Atg24-up-S	CAATGTTCGGAATCGCATCTCCTGCTTTGACATCC
Atg24-up-As	CGCAGAAGCTTATCGTCTGAATGTCGGAAGGCTC
Atg24-down-S	ACATCTCTTCGGATCCCGATTTCAGGACTTCGTCTT
Atg24-down-As	TAGAACTAGTGGATCTCGATGGTCGTGTTGTTCTAT
Atg24-target-F	TTGGCCTCTCACAGTTGTCCGA
Atg24-target-R	AACTCGGACAACTGTGAGAGGC
YZ-Atg24-LF	GCCAAGGTAGCCAACACAT
YZ-Atg24-LR	CTTCCGAAAACGCATTACTC
Atg26-up-S	CCATCGATATCGCTCCAGATCCCAATC
Atg26-26-As	CCCAAGCTTAAGGAAGAGCATTGAGGGC
Atg26-down-S	ACATCTCTTCGGATCCGAAGACGATGATGAATTTATGGA
Atg26-down-As	TAGAACTAGTGGATCTCGTCCCTACTTGACTCGGT
Atg26-target-F	TTGAAGATGACGAATCTGATGA
Atg26-target-R	AACTCATCAGATTCGTCATCTT
YZ-Atg26-LF	CAGGGTTGAGAGTTACGACG
YZ-Atg26-LR	TGGGGTGGTGCTAACCTCT
Atg27-up-S	CCATCGATAGTGAGCTTTGGGATCTTGG
Atg27-up-As	CCCAAGCTTCTATCTTTGGATGCTGTGCG
Atg27-down-S	ACATCTCTTCGGATCCGAAGGTGTCTATGGACTTGTGC
Atg27-down-As	TAGAACTAGTGGATCTAATGAATGGGTGGAAATGC
Atg27-target-F	TTGTCAACGCCACCAACTACAT
Atg27-target-R	AACATGTAGTTGGTGGCGTTGA
YZ-Atg27-LF	CATATCCAATGTCCAGCCTC
YZ-Atg27-LR	CAGGATGTTGAAGTGCGTAA
H99-ATG8-pro-KpnI-S	GGGGTACCCTGAGACTGATGGTGGGACA
H99-ATG8-pro-XhoI-As	CCGCTCGAGGGTTGCTACTGAAATAGGTGG
H99-Atg8-C-ClaI-S	CCATCGATGTCCGAAGCAAGTTTAAGGA
H99-Atg8-C-HindIII-As	CCCAAGCTTGTTGAGGAACCCGAGACTTG
GFP-ORF+ATG-XhoI-S	CCGCTCGAGATGGTGAGCAAGGGCGAG
GFP-ORF-TAA-ClaI-As	CCATCGATTGATCCTCCACCTCCCTTGTACAGCTCGTCCATGC
C-Atg1-S	CCAGGGGATGGTGGAAAT
C-Atg1-As	TGAAAGCCGGGGTCTTCT
C-Atg7-S	CGGAATCGTCAAGGGTGA
C-Atg7-As	AACAGTAGAGGAGACGGGAGA
C-Atg8-S	TCTCCCTTGACGAACCAATC
C-Atg8-As	CGTTGAGGAACCCGAGACT
C-Atg9-S	CATGAGTTAGTCGCTTTTCGAG
C-Atg9-As	CCAGGGTTGGTCTACATCTCA
The red parts are the enzyme cleavage site or the linker of in-Fusion
