# Supplementary material for: Conserved Autophagy Pathway Contributes to Stress Tolerance and Virulence and Differentially Controls Autophagic Flux Upon Nutrient Starvation in Cryptococcus neoformans
Source: Front Microbiol. 2019 Nov 26;10:2690. doi: 10.3389/fmicb.2019.02690 (PMC6988817; doi:10.3389/fmicb.2019.02690)
Supplement: Supplementary file 4 [file Table_3.xlsx]

## Sheet: Sheet1
Table S3
Phenotype of ATG gene deletion
Gene Name	Broad Annotation	37℃ growth	Capsule	Melanin	NaCl	4℃ growth	Congo red / SDS / Sorbitol	H2O2	Itraconazole / Fluconazole / Amphotericin B	nitrogen starvation tolerance	carbon starvation tolerance	carbon and nitrogen starvation tolerance	Autophagic flux upon nitrogen starvation	Autophagic flux upon carbon starvation	Virulence(Galleria mellonella)
ATG1	CNAG_05005	/	-	/	--	/	/	/	/	-	-	-	-----	--	/
ATG2	CNAG_06732	/	/	--	--			--		-	-	-	--	-	/
ATG3	CNAG_06892	/	/	/	--			/		-	-	-	--	/	/
ATG4	CNAG_02662	/	-	/	--			/		/	-	-	/	/	/
ATG5	CNAG_06519	/	-	/	/			/		-	-	-	-----	-----	Attenuation
ATG6	CNAG_07605	-----	-	---	-			-		-	-	-	-	-	Attenuation
ATG7	CNAG_04538	--	-	/	/			/		-	-	-	-----	----	Attenuation
ATG8	CNAG_00816	--	-	/	--			/		-	-	-	No detection	No detection	Attenuation
ATG9	CNAG_01445	/	-	/	--			/		-	-	-	----	----	Attenuation
ATG11	CNAG_01424	/	-	/	/			/		/	/	/	-----	--	Attenuation
ATG12	CNAG_07645	--	-	/	/			/		-	-	-	-----	-----	Attenuation
ATG13	CNAG_00778	/	-	/	-			/		/	/	/	-----	-	/
ATG14-03	CNAG_03608	---	-	-	/			/		-	/	/	/	/	Attenuation
ATG14-05	CNAG_05500	/	-	/	/			/		-	/	/	/	/	/
ATG15	CNAG_01600	/	-	/	--			/		-	/	-	No detection	No detection	Attenuation
ATG16	CNAG_02576	/	/	-	--			/		/	-	-	--	-	Attenuation
ATG18	CNAG_02269	/	/	/	/			/		-	-	-	----	----	/
ATG20	CNAG_02730	--	-	/	/			/		/	/	/	No detection	No detection	Attenuation
ATG22	CNAG_07685	/	/	/	-			/		No detection	No detection	/	No detection	No detection	/
ATG24	CNAG_01554	----	-	/	/			/		No detection	No detection	/	No detection	No detection	Attenuation
ATG26	CNAG_12261	/	-	/	--			/		No detection	No detection	/	No detection	No detection	/
ATG27	CNAG_04407	/	/	/	--			/		No detection	No detection	/	No detection	No detection	/
"-" indicate decreases compared to the wild-type in different phenotypes, "-----" indicate a significant decrease, "/" indicate no difference compared to the wild type.
